# Supplementary material for: Fragment-Based Development of Small Molecule Inhibitors Targeting Mycobacterium tuberculosis Cholesterol Metabolism
Source: J Med Chem. 2025 Jul 14;68(14):14416–41. doi: 10.1021/acs.jmedchem.5c00478 (PMC12305662; doi:10.1021/acs.jmedchem.5c00478)
Supplement: Supplementary file 2 [file jm5c00478_si_003.csv]

		Binding Affinity		Biochemical Inhibition				Antitubercular activity, extracellular, cholesterol						Antitubercular activity, extracellular, glucose				Antitubercular activity, extracellular (glycerol)		Antitubercular activity , extracellular, mixed media	Extracellular antitubercular activity MDR-TB				Antitubercular activity, intracellular	Cytotoxicity	Inhibition of human P450s (IC50, µM) [19]
Compound_ID	SMILES	CYP125 KD (µM) [1]	CYP142 KD (µM) [2]	CYP125 IC50 (µM) [3]	CYP125 KI (µM) [4]	CYP142 IC50 (µM) [5]	CYP142 KI (µM) [6]	MABA-MIC99 (W2) (µM) [7]		ATP-IC50 (W1) (µM) [8]		ATP-IC50 (W2) (µM) [9]		ATP IC50 (W1) (µM) [10]		ATP IC50 (W2) (µM) [11]		MABA IC50 (10-days) (µM) [12]	MABA IC50 (21-days) (µM) [13]	IC50 (µM) [14]	MIC90 (W1) (µM) [15]		MIC90 (W2) (µM) [16]		IC50 (µM) [17]	LD50 (µM) [18]	CYP1A	CYP2C19	CYP2C9	CYP2D6	CYP3A4
								H37Rv	CDC1551	H37Rv	CDC1551	H37Rv	CDC1551	H37Rv	CDC1551	H37Rv	CDC1551	H37Rv		Erdman	H37Rv	MDR-TB	H37Rv	MDR-TB		THP-1
1a	c1ccc(cc1)Cc1ccncc1	180 ± 6.7	1.8 ± 0.20
1b	c1(c2ccncc2)ccc(cc1)CO
1c	CNCc1cccc(c1)c1cccnc1
1d	CNCc1ccc(cc1)c1ccncc1
2a	C1(NC2=CC=CC=C2)=CC=NC=C1	35 ± 5.8*	1.1 ± 0.2*
3f	CC(NC1=CC=C(CC2=CC=NC=C2)C=C1)=O	18 ± 0.56*	1.4 ± 0.36*
5a	O=C(C1=CC=CC=C1)NC(C=C2)=CC=C2CC3=CC=NC=C3	0.54 ± 0.22	1.1 ± 0.10	4.3 ± 0.5	1.3			25	>50	19	19	38	38	19	19	50	38
5b	O=C(C1=CC=CC=C1)NC(C=C2)=CC=C2NC3=CC=NC=C3	11 ± 1.8	2.83 ± 0.001
5c	CN(C1=CC=C(NC(C2=CC=CC=C2)=O)C=C1)C3=CC=NC=C3	7.0 ± 0.21*	3.1 ± 0.18*	26 ± 2.4	7.7			>50		9.4		19		19		>50
5d	O=C(NC1=CC=C(CC2=CC=NC=C2)C=C1)[C@H](CC3=CNC4=CC=CC=C34)NCC5=CC=CC=C5	0.072 ± 0.026	0.94 ± 0.48	0.79 ± 0.09	0.23	2.5 ± 2.4	0.17	25	25	4.7	4.7	4.7	38	4.7	19	2.3	38			18 ± 2.6					2.8 ± 0.21	45	0.11	<0.10	0.14	0.46	0.52/1.49
5e	O=C(C1=CC=CC(CC2=CC=NC=C2)=C1)NCC3=CC=C4NC=CC4=C3	4.0 ± 0.36	1.7 ± 0.19	9.2 ± 0.89	2.7	33 ± 3.4	2.2	13	6.3	2.3	0.07	19	19	1.2	19	9.4	19
5f	O=C(C1=CC=C(CC2=CC=NC=C2)C=C1)NCC3=CC=C4NC=CC4=C3	0.59 ± 0.24	3.2 ± 0.04	3.6 ± 0.41	1.1	-	-	>50	>50	>50	>50	>50	>50	>50	>50	>50	>50
5g	O=C(NCC1=CC=C(NC=C2)C2=C1)C3=CC(NC4=CC=NC=C4)=CC=C3	3.8 ± 0.18	2.6 ± 0.18	25 ± 2.4	7.1	34 ± 3.4	2.3	13	25	4.7	9.4	9.4	38	2.3	9.4	4.7	38
5h	O=C(C1=CC(CC2=CC=NC=C2)=CC=C1)N[C@H](C)C3=CC=CC=C3	40 ± 2*	3.3 ± 0.29*					25	25	9.4	2.3	19	38	1.2	19	19	38
5i	O=C(C1=CC=C(CC2=CC=NC=C2)C=C1)N[C@H](C)C3=CC=CC=C3	7.4 ± 1.0*	0.64 ± 0.47	33 ± 3.7	9.8			25	25	9.4	2.3	4.7	38	9.4	19	19	38
3g	CS(NC1=CC=C(CC2=CC=NC=C2)C=C1)(=O)=O	0.23 ± 0.04*	1.1 ± 0.14*
5j	O=S(NC(C=C1)=CC=C1CC2=CC=NC=C2)(C3=CC=CC=C3)=O	0.27 ± 0.02	0.88 ± 0.055	1.5 ± 0.16	0.44	2.3 ± 0.30	0.15	50	25	38	9.4	50	>50	38	38	19	38
5k	O=S(NC(C=C1)=CC=C1CC2=CC=NC=C2)(C3=CC=C(OC(F)(F)F)C=C3)=O	0.55 ± 0.12	1.0 ± 0.05	0.91 ± 0.22	0.27	3.6 ± 0.36	0.24	25	25	2.3	1.2	2.3	9.4	19	19	4.7	9.4			22 ± 2.0					13 ± 0.18	32	5.95	3.1	5.27	0.18	0.26/1.25
5l	COC(C=C1)=CC=C1CNC2=CC=CC(CC3=CC=NC=C3)=C2	6.4 ± 1.1	0.99 ± 0.28	18 ± 1.9	5.4	16 ± 1.6	1.1	19		0.59		2.3		9.4		2.3
5m	COC(C=C1)=CC=C1CNC2=CC=C(CC3=CC=NC=C3)C=C2	0.040 ± 0.021	0.16 ± 0.14	0.35 ± 0.04	0.1	0.67 ± 0.07	0.05	1.5	13	0.15	0.59	1.2	9.4	1.2	4.7	2.3	9.4	3.5	19	2.9 ± 0.19	0.78	0.39	6.25	12.5	1.7 ± 0.18	50	0.82	0.44	1.86	0.33	0.52/1.82
5n	CN(C1=CC=C(NCC2=CC=C(OC)C=C2)C=C1)C3=CC=NC=C3	2.9 ± 0.2	0.20 ± 0.01	12 ± 1.2	3.6			50		4.7		9.4		9.4		19
5o	CC(C1=CC=C(OC)C=C1)NC2=CC=C(CC3=CC=NC=C3)C=C2	0.80 ± 0.32	0.49 ± 0.28	4.2 ± 0.48	1.2	6.1 ± 0.60	0.41	19		0.15		0.59		2.3		2.3
5p	CS(C1=CC=CC(CNC2=CC=C(CC3=CC=NC=C3)C=C2)=C1)(=O)=O	0.35 ± 0.19	0.50 ± 0.04	10 ± 0.95	3.1	22 ± 2.4	1.5	13	13	1.2	2.3	4.7	19	2.3	19	4.7	19
2b	CN(C1=CC=CC=C1)C2=CC=NC=C2
2c	N(C1=CC=CC=C1)(C2=CC=CC=C2)C3=CC=NC=C3
2d	C1(OC2=CC=CC=C2)=CC=NC=C1
2e	O=S(C1=CC=NC=C1)(C2=CC=CC=C2)=O
2g	C1(/C=C/C2=CC=CC=C2)=CC=NC=C1
2h	C1(CCC2=CC=CC=C2)=CC=NC=C1
3a	COC1=CC=CC(CC2=CC=NC=C2)=C1
3b	COC(C=C1)=CC=C1CC2=CC=NC=C2
3c	O=[N+](C1=CC=CC(CC2=CC=NC=C2)=C1)[O-]
3d	NC1=CC=CC(CC2=CC=NC=C2)=C1
6a	O=[N+](C1=CC(NC2=CC=NC=C2)=CC=C1)[O-]
6b	O=[N+](C(C=C1)=CC=C1NC2=CC=NC=C2)[O-]
4a	NC1=CC(NC2=CC=NC=C2)=CC=C1
4b	NC1=CC=C(NC2=CC=NC=C2)C=C1
4c	O=C(OC)C1=CC(NC2=CC=NC=C2)=CC=C1
4d	O=C(OC)C1=CC=C(NC2=CC=NC=C2)C=C1
4e	O=C(C1=CC(NC2=CC=NC=C2)=CC=C1)O
4f	O=C(O)C1=CC=C(NC2=CC=NC=C2)C=C1
4g	OCC1=CC(NC2=CC=NC=C2)=CC=C1
4h	BrC1=CC(NC2=CC=NC=C2)=CC=C1
4i	BrC1=CC=C(NC2=CC=NC=C2)C=C1
7a	O=C(C1=CC=CC(CCl)=C1)NCC2=CC=C3NC=CC3=C2
7b	O=C(C1=CC=C(CCl)C=C1)NCC2=CC=C3NC=CC3=C2
7c	ClCC1=CC=CC(C(N[C@H](C)C2=CC=CC=C2)=O)=C1
7d	ClCC(C=C1)=CC=C1C(N[C@H](C)C2=CC=CC=C2)=O
8a	CN(C1=CC=C([N+]([O-])=O)C=C1)C2=CC=NC=C2
8b	NC(C=C1)=CC=C1N(C)C2=CC=NC=C2
p-aminosalicylic acid								0.19	0.39	0.04	0.04	0.29	2.3	<0.04	<0.04	0.07	0.07								2.4 ± 0.12
Isoniazid								<0.1		<0.1		<0.1		<0.1		0.24					0.19-0.39	12.5-25	0.39	50	0.10 ± 0.005
Pyrazinamide																		0.9	2.8
Moxifloxacin																				0.33 ± 0.006
[1]	Binding affinity (KD) to CYP125, determined by optical titration
[2]	Binding affinity (KD) to CYP142, determined by optical titration
[3]	Concentration of compound to inhibit 50% of CYP125 (0.5 µM) catalyzed turnover of cholest-4-en-3-one (5 ?M) (IC50 value) was quantified by LC-MS.
[4]	Inhibition equilibrium constants (KI) estimated by Cheng-Prusoff method using cholest-4-en-3-one Km CYP125 = 2.1 µM
[5]	Concentration of compound to inhibit 50% of CYP142 (1 µM) catalyzed turnover of cholest-4-en-3-one (5 µM) (IC50 value) was quantified by LC-MS.
[6]	Inhibition equilibrium constants (KI) estimated by Cheng-Prusoff method using cholest-4-en-3-one Km CYP142 = 0.36 µM
[7]	Concentration of compound to inhibit growth of Mtb (H37Rv or CDC1551 strain) on cholesterol media by 99% relative to DMSO control (MIC99) 2-weeks post-compound treatment. Determined by MABA.
[8]	Concentration of compound to inhibit intracellular ATP concentration by 50% (IC50) for extracellular Mtb (H37Rv or CDC1551 strain) grown on cholesterol media 1-week post-compound treatment.
[9]	Concentration of compound to inhibit intracellular ATP concentration by 50% (IC50) for extracellular Mtb (H37Rv or CDC1551 strain) grown on cholesterol media 2-weeks post-compound treatment.
[10]	Concentration of compound to inhibit intracellular ATP concentration by 50% (IC50) for extracellular Mtb (H37Rv or CDC1551 strain) grown on glucose media 1-week post-compound treatment.
[11]	Concentration of compound to inhibit intracellular ATP concentration by 50% (IC50) for extracellular Mtb (H37Rv or CDC1551 strain) grown on glucose media 2-weeks post-compound treatment.
[12]	Concentration of compound to inhibit growth of extraellular Mtb (H37Rv) on glycerol media by 50% (IC50) 10-days post compound treatment, determined by MABA.
[13]	Concentration of compound to inhibit growth of extraellular Mtb (H37Rv) on glycerol media by 50% (IC50) 21-days post compound treatment, determined by MABA.
[14]	Concentration of compound to inhibit growth of extraellular Mtb (Erdman) on mixed media (0.01% cholesterol) by 50% (IC50) 7-days post compound treatment.
[15]	Concentration of compound to inhibit growth of drug susceptible (H37Rv) or MDR (K26b00MR 113) Mtb by 90% (MIC90), determined by MABA 1-week post-compound treatment.
[16]	Concentration of compound to inhibit growth of drug susceptible (H37Rv) or MDR (K26b00MR 113) Mtb by 90% (MIC90), determined by MABA 2-weeks post-compound treatment.
[17]	Concentration of compound to inhibit growth of luciferase-expressing Mtb in THP-1 macrophages 5-days post-compound treatment.
[18]	Concentration of compound to kill 50% of THP-1 macrophages relative to DMSO control (LD50)
[19]	Inhibition constants (IC50 values, µM) of CYP125/142 inhibitors 5d, 5k, and 5m were determined for select human P450 isoforms using the following substrates: CYP1A-ethoxyresorufin, CYP2C19- mephenytoin, CYP2C9-tolbutamide, CYP2D6-dextromethorphan, CYP3A4-midazolam/testosterone.
